# Supplementary material for: FGMP: assessing fungal genome completeness
Source: BMC Bioinformatics. 2019 Apr 15;20:184. doi: 10.1186/s12859-019-2782-9 (PMC6466665; doi:10.1186/s12859-019-2782-9)
Supplement: Supplementary file 1 — List of fungal species used for phylogenomic analysis. (XLSX 42 kb) [file 12859_2019_2782_MOESM1_ESM.xlsx]

## Sheet: S1
Table S1 | List of fungal species used for phylogenomic analysis.
Code	Phylum	Order	Name
ANID	Ascomycota	Pezizomycota	Aspergillus nidulans
AMAG	Blastocladiomycota	Blastocladiomycetes	Allomyces macrogynus
Bd	Chytridiomycota	Rhizophydiales	Batrachochytrium dendrobatidis
ARTOA	Ascomycota	Pezizomycota	Arthrobotrys oligospora
BAUCO	Ascomycota	Pezizomycota	Baudoinia compniacensis
LEPMJ	Ascomycota	Pezizomycota	Leptosphaeria maculans
MACPH	Ascomycota	Pezizomycota	Macrophomina phaseolina
MYCGM	Ascomycota	Pezizomycota	Mycosphaerella graminicola
Sclsc1	Ascomycota	Pezizomycota	Sclerotinia sclerotiorum
CCIN	Basidiomycota	Agaricomycotina	Coprinopsis cinerea
LACBI	Basidiomycota	Agaricomycotina	Laccaria bicolor
Scommune	Basidiomycota	Agaricomycotina	Schizophyllum commune
DEBHA	Ascomycota	Saccharomycota	Debaryomyces hansenii
SCER	Ascomycota	Saccharomycota	Saccharomyces cerevisae
NCRA	Ascomycota	Pezizomycota	Neurospora crassa
PCON	Ascomycota	Pezizomycota	Pyronema confluens
MALGO	Basidiomycota	Ustilaginomycotina	Malassezia globosa
UMAY	Basidiomycota	Ustilaginomycotina	Ustilago maydis
PGRA	Basidiomycota	Pucciniomycotina	Puccinia graminis
USTV1	Basidiomycota	Pucciniomycotina	Microbotryum lychnidis-dioicae
MUCC1	Mucoromycota	Mucoromycotina	Mucor circinelloides f. circinelloides
Rhior3	Mucoromycota	Mucoromycotina	Rhizopus oryzae
NIRR	Ascomycota	Taphrinomycota	Neolecta irregularis
SCOMP	Ascomycota	Taphrinomycota	Saitoella complicata
SPOM	Ascomycota	Taphrinomycota	Schizosaccharomyces pombe
