# Supplementary material for: FGMP: assessing fungal genome completeness
Source: BMC Bioinformatics. 2019 Apr 15;20:184. doi: 10.1186/s12859-019-2782-9 (PMC6466665; doi:10.1186/s12859-019-2782-9)
Supplement: Supplementary file 4 — Assessment of genome completeness in 57 fungal genome assemblies. b Plots of genome completeness in 57 fungal genome assemblies. (ZIP 61 kb) [file 12859_2019_2782_MOESM4_ESM.zip]

Archive with 2 entries (2 files):
- Additional_file_4.xlsx
- Additional_file_4b.pdf
