# Supplementary material for: FGMP: assessing fungal genome completeness
Source: BMC Bioinformatics. 2019 Apr 15;20:184. doi: 10.1186/s12859-019-2782-9 (PMC6466665; doi:10.1186/s12859-019-2782-9)
Supplement: Supplementary file 4 — Assessment of genome completeness in 57 fungal genome assemblies. b Plots of genome completeness in 57 fungal genome assemblies. (ZIP 61 kb) [file 12859_2019_2782_MOESM4_ESM.zip › Additional_file_4.xlsx]

## Sheet: S2
Table S2 | Assessement of genome completeness in 57 fungal genome assemblies.
Species code	Accession number	Size (Mb)	N50 (kb)	Fold coverage	CEGMA completeness (%)	FGMP_PROT completeness (%)			FGMP_HDE completeness (%)			BUSCO FUNGI completeness (%)
						FULL GENOME	TRUNCATED GENOME	RATIO (%)	FULL GENOME	TRUNCATED GENOME	RATIO (%)	FULL GENOME	TRUNCATED GENOME	RATIO (%)
Anid	NA	29.7	2478.5	NA	98.38	97.1	93.8	-3.3	99.4	90.1	-9.3	98.3	92.7	-5.60181
Aory	GCA_000269785.2	36.5	395.5	120	98.18	99	95.3	-3.7	98.3	94.2	-4.1	98.9	93.5	-5.36732
Asgo	GCA_000091025.4	9.1	1519.1	0	99.6	92.2	87.5	-4.7	89	85.5	-3.5	98.6	92.1	-6.45814
Blgra	GCA_000151065.3	118.7	2030.3	140	97.5	99	91.4	-7.6	91.9	84.9	-7	95.4	86.4	-8.9605
Bofu	GCA_000143535.2	41.1	969.8	65	99.19	99	95.1	-3.9	99.4	94.8	-4.6	99.8	93.2	-6.61502
Calb	C22 assembly	28.6	2231.8	10.9	99.39	94.8	93.3	-1.5	88.4	88.4	0	92.6	97.1	4.47928
Calg	GCF_000002545.3	12.3	1100.3	8	100	95.4	88.4	-7	87.2	81.4	-5.8	99.1	93	-6.0541
Cfim	GCA_000389695.2	23.5	29.5	27	88.7	94.1	88.5	-5.6	91.9	88.4	-3.5	92	86.4	-5.5605
Cgat	GCA_000149475.2	18.3	1333.1	6	97.38	92.6	86.5	-6.1	90.7	86	-4.7	93	84.4	-8.57719
Clame	GCA_000482085.2	36.6	1591.8	1023	99.39	99.8	94.9	-4.9	94.8	91.3	-3.5	98.5	91	-7.54033
Clasp	GCA_000261425.2	26.6	969.6	98	99.5	98.1	93.9	-4.2	97.1	86	-11.1	99.4	93.7	-5.72823
Clro	GCA_000963775.2	55.4	569.4	150	98.9	100	91.9	-8.1	96.5	91.9	-4.6	99.6	93.6	-5.99777
Cneo	GCA_000149245.3	18.9	1422.4	30	97.58	90.7	89.7	-1	90.7	90.7	0	93.1	93.5	0.363143
Cohi	GCA_000313795.2	49	6.1	24.2	92.1	100	93.6	-6.4	98.3	88.4	-9.9	92.5591	92.6	0
Coim	GCA_000149335.2	29	4323.9	14	99.59	96.5	94.3	-2.2	97.1	89.5	-7.6	99.4	93.1	-6.28456
Dekbr1	NA	13.38	1792.7	127.5	98.18	97.3	89.2	-8.1	90.7	87.2	-3.5	94.4	88.8	-5.59611
Epfe	GCA_000151575.2	20.8	268.5	27.8	80.4	85.3	79.3	-6	67.4	64.5	-2.9	80	73.6	-6.35605
Fopin	GCA_000344655.2	41.6	367	85.9	97.7	93.3	88	-5.3	90.7	84.9	-5.8	96.2	85.9	-10.3168
Fups	GCA_000303195.2	36.3	8840.9	180	98.99	85.2	82	-3.2	97.7	91.3	-6.4	99.9	95.1	-4.76787
Gize	GCA_000974265.1	72.9	8033.9	30	97.58	91.7	91.4	-0.3	97.1	97.1	0	99.3	99	-0.273574
Grcla	GCA_000143105.2	29.7	1996.7	64	99.19	96.6	92.6	-4	96.5	93	-3.5	99.5	93.5	-6.03686
Havin	GCA_000585475.2	11.3	83.1	212	98.18	93.4	84.3	-9.1	83.7	75.6	-8.1	95.9	88	-7.9306
Hitho	GCA_000472125.2	35.1	188.6	137	98.38	98.5	93.1	-5.4	92.4	87.8	-4.6	99.6	93.9	-5.65007
Hopol	JEL142.CA_20141201	27.3	25.5	11	96.17	94.8	83	-11.8	80.8	73.3	-7.5	77	66.7	-10.3102
Howe	Hw2	49.9	153.7	70	99.19	99.8	97.3	-2.5	98.8	98.3	-0.5	99.6	98.2	-1.40807
Klma	GCA_000299195.2	10.8	1410.7	280	99.6	94.1	88.9	-5.2	87.2	82.6	-4.6	99.1	90	-9.11391
Kwhe	GCA_000507405.2	15.4	794.8	30	62.9	71	64.8	-6.2	60.5	52.3	-8.2	62	55	-6.99305
Kwma	GCA_000507465.2	18.4	1300.9	44	80.24	81.1	74.7	-6.4	75	72.7	-2.3	81	73.4	-7.63421
Maory	GCA_000002495.2	40.9	6606	7	98.79	91.9	88	-3.9	97.1	90.7	-6.4	99.4	94.3	-5.10236
Meani	GCA_000187425.2	41.6	4491.7	147.33	98.99	94.9	91.1	-3.8	93.6	84.3	-9.3	99.6	93.1	-6.48456
Nada	GCF_000227115.2	13.5	1230	20	99.5	93.4	86.7	-6.7	84.3	79.1	-5.2	99.4	92.5	-6.91043
Neafr	GCA_000604205.2	36	159.7	23	98.58	99.7	94.6	-5.1	99.5	94.2	-5.3	99.8	93.8	-5.98915
Nepan	GCA_000604225.2	38.5	82.8	25	92.74	99.5	93.3	-6.2	97.7	90.1	-7.6	98.5	92.8	-5.66273
Nesub	GCA_000604185.2	35.7	85.3	30	97.78	97.7	93.3	-4.4	97.7	92.4	-5.3	99.4	93.3	-6.14548
Neter	GCA_000604245.2	39.3	66.3	19	96.57	99.3	90.6	-8.7	97.7	87.2	-10.5	98.8	92.2	-6.5886
Ogpa	GCA_000187245.3	8.8	1293.6	49	99.8	96.1	90.7	-5.4	92.4	85.5	-6.9	97.4	89.4	-8.03978
Palut	GCA_000150705.2	32.9	1028.4	148	98.38	97.5	94.1	-3.4	95.9	90.1	-5.8	99.4	93.5	-5.86732
Pb03	GCA_000150475.2	29	1882.3	150	96.97	96.6	93.6	-3	96.5	90.1	-6.4	99.1	92.1	-6.95814
Pbras	GCA_000150735.2	29.9	2149.5	9.8	98.38	97.3	94.3	-3	96.5	90.1	-6.4	99.1	92.8	-6.26273
Sacbo	GCA_000734875.3	11.4	880	308	98.39	93.8	90.1	-3.7	84.3	82	-2.3	98.6	91.7	-6.94492
Sace	GCA_000733235.3	11.2	882.5	202	98.59	95.1	89	-6.1	85.5	82	-3.5	99.3	91.9	-7.4363
Saico	GCA_000227095.3	14.1	238.7	100	99.6	98	93.3	-4.7	97.1	89.5	-7.6	98.4	90.8	-7.57942
Sakud	GCA_000167075.2	11.1	11.2	3.4	89.7	94.1	85	-9.1	82	77.3	-4.7	92.1	87	-5.10417
Scry	GCA_000004155.2	11.5	1386.7	51	100	95.3	91.9	-3.4	87.8	84.3	-3.5	92.3	85.3	-6.97316
Sjap	GCA_000149845.2	11.7	3866.9	47	98.39	93.8	90.9	-2.9	87.8	84.3	-3.5	91.5	83.4	-8.05076
Smik		11.4	20	1	100	96.5	89.2	-7.3	86.6	82.6	-4	99.5	92.1	-7.35814
Soct	GCA_000150505.2	11.6	3863.8	39	100	95.1	92.6	-2.5	88.4	79.1	-9.3	93.2	84.2	-8.98581
Soma	GCA_000182805.2	38.9	745.7	95	99.19	97.3	92.6	-4.7	98.3	93.6	-4.7	99.8	94.1	-5.71099
Tdef	GCA_000836155.1	13.7	182.6	200	98.99	99.3	93.1	-6.2	94.2	91.9	-2.3	95.5	87.9	-7.60014
Tosal	GCA_000750145.2	30.8	1148.7	42	98.79	98	93.9	-4.1	94.2	87.2	-7	99.8	94.7	-5.08512
Tosup	GCA_000750105.2	36.2	168.1	35	98.79	98.8	94.4	-4.4	94.8	90.1	-4.7	98.9	94.5	-4.39374
Triat	GCA_000171015.2	36.1	2007.9	8.26	99.39	99.7	94.4	-5.3	95.3	91.3	-4	99.6	94.2	-5.37191
Trvi	GCA_000170995.2	39	1836.6	8.05	99.19	98.8	93.6	-5.2	95.3	90.7	-4.6	99.7	93.8	-5.88915
Umay	GCA_000328475.2	19.6	884.9	10	97.98	97.6	92.1	-5.5	90.7	83.7	-7	96.9	90.1	-6.84437
Veda	GCA_000400815.2	36.1	4168.6	60	98.5	99.3	93.6	-5.7	95.9	91.9	-4	99.8	94	-5.78053
Wian	GCA_000147375.2	23.3	103.2	35	84.4	91.9	88.9	-3	72.7	71.5	-1.2	86	85.1	-0.88178
Yalip	GCA_000590845.2	20.6	3691.7	47	98.7	93.4	88.5	-4.9	93.6	87.8	-5.8	98.2	92.4	-5.84951
