# Supplementary material for: FGMP: assessing fungal genome completeness
Source: BMC Bioinformatics. 2019 Apr 15;20:184. doi: 10.1186/s12859-019-2782-9 (PMC6466665; doi:10.1186/s12859-019-2782-9)
Supplement: Supplementary file 5 — Lifestyle, genome characteristics and completeness estimates of 166 fungi. (XLSX 47 kb) [file 12859_2019_2782_MOESM5_ESM.xlsx]

## Sheet: AllData_merged_completeONly_ann
index	LifeStyle	id	cegma	busco	fgmp	numSeqs	totalLength	totalLength_Mb	maxLength	n50	n90	gcPercent	numNs	frac_Ns_genom_perc	Reference
Cenococcum_geophilum_1.58.Cenge3.v2	SAPROBIC	G.215	99.395	99.4	99.7	268	177557160	177.6	6408476	2235929	741252	37.5	213150	0.1	[1]
Sphaerobolus_stellatus_SS14.Sphst1.v1	SAPROBIC	G.354	90.925	90	90.7	1460	176372157	176.4	3052012	584971	101837	44.4	54060460	30.7	[2]
Tricholoma_matsutake_945.Trima3.v3	SAPROBIC	G.249	97.78	92.3	93.4	2546	175759688	175.8	1315314	320875	53127	45.4	23739117	13.5	[1]
Zopfia_rhizophila_CBS_207.26.Zoprh1.v1	PARASITE	G.357	98.99	99.4	98	864	152781427	152.8	5791380	1570826	308155	33.4	763744	0.5	[3]
Choiromyces_venosus_120613-1.Chove1.v1	SAPROBIC	G.237	99.8	99.2	99.2	1176	126035033	126	2214587	623348	133926	43.5	3018770	2.4	[4]
Blumeria_graminis_f_sp_hordei_DH14.Blugr1	PARASITE	G.21	99.395	98.1	99.2	6843	118726170	118.7	9686481	2030396	38110	44	30820023	26	[5]
Wilcoxina_mikolae_CBS_423.85.Wilmi1.v1	SAPROBIC	G.74	99.395	98.7	98.3	1604	117288895	117.3	2669682	483225	42984	45.8	4076043	3.5	[4]
Ramaria_rubella_UT-36052-T.Ramac1.v1	SAPROBIC	G.324	98.185	90.7	92.6	1553	105462249	105.5	1768043	229116	52302	45.8	8041294	7.6	[6]
Melampsora_laricis-populina_98AG31.Mellp1.v1	PARASITE	G.339	98.59	86	94.4	462	101129028	101.1	4071029	1146214	256359	41	3446329	3.4	[7]
Orpinomyces_sp_C1A.Orpsp1_1	SAPROBIC	G.352	71.17	61	83	32574	100954185	101	23289	3373	1829	17	0	0	[8]
Fibulorhizoctonia_sp_CBS_109695.Fibsp1.v1	SAPROBIC	G.38	97.985	93.5	95.3	1918	95125689	95.1	1754491	289599	40787	51.7	5917872	6.2	[9]
Rhizophagus_irregularis_DAOM_181602.Gloin1.v1	SAPROBIC	G.361	96.17	89	92.7	28371	91083792	91.1	57883	4186	1468	27.7	270422	0.3	[10]
Meliniomyces_bicolor_E.Melbi2.v2	SAPROBIC	G.162	99.595	99.5	100	206	82384847	82.4	6473820	1976469	534213	38.6	116954	0.1	[11]
Rhizopogon_salebrosus_TDB-379.Rhisa1.v1	SAPROBIC	G.121	96.57	94.8	93.6	1976	82288552	82.3	664539	106002	29667	48.8	39465400	48	[12]
Exidia_glandulosa_HHB12029.Exigl1.v1	SAPROBIC	G.203	96.37	94.4	94.4	1727	78171509	78.2	1669733	117273	28364	56.7	6464468	8.3	[13]
Auricularia_subglabra_TFB10046_SS-5.Aurde3_1.v2	SAPROBIC	G.161	97.375	96.2	92.2	761	76853599	76.9	2141343	618495	136148	58.6	10212091	13.3	[14]
Piromyces_sp_E2.PirE2_1.v1	SAPROBIC	G.204	60.285	54	79.1	1656	71019055	71	835036	144455	28633	21.8	28230508	39.8	[15]
Pisolithus_tinctorius_Marx_270.Pisti1.v1	SAPROBIC	G.154	97.38	90	92.7	610	71007534	71	2369842	491489	104777	48.9	9424153	13.3	[16]
Cadophora_sp_DSE1049.Cadsp1.v1	PARASITE	G.251	99.195	99.6	99.3	1193	70459101	70.5	1379531	236282	26094	45.8	57617	0.1	[17]
Gymnopus_luxurians.Gymlu1.v1	SAPROBIC	G.303	97.175	92	92.4	383	66281680	66.3	3435311	635431	148918	45.1	1063598	1.6	[18]
Puccinia_striiformis_f_sp_tritici_PST-130.Pucst1	PARASITE	G.127	88.915	75	92.7	29178	64782816	64.8	49498	5137	816	44.4	0	0	[19]
Ilyonectria_sp_PMI-82.Ilysp1.v1	SAPROBIC	G.14	99.195	99.8	97.5	325	63663791	63.7	6023599	2888782	122127	51.1	483946	0.8	[20]
Cortinarius_glaucopus_AT_2004_276.Corgl3.v2	SAPROBIC	G.149	97.375	92.3	91.6	769	63450306	63.5	2800079	431567	100984	44.1	2760671	4.4	[16]
Fomitiporia_mediterranea_MF3-22.Fomme1.v1	SAPROBIC	G.90	97.785	94.6	91.4	1412	63354420	63.4	9598269	4291492	1108659	40.8	6583636	10.4	[21]
Tulasnella_calospora_AL13-4D.Tulca1.v1	SAPROBIC	G.293	92.135	85	91.6	1335	62392858	62.4	927182	159819	25392	51.4	10352002	16.6	[22]
Cladosporium_fulvum_CBS_131901.Clafu1.v1	SAPROBIC	G.48	98.79	98.4	99	4865	61113266	61.1	530628	56512	5928	48.8	320683	0.5	[23]
Laccaria_bicolor_S238N-H82.Lacbi2.v2	SAPROBIC	G.205	97.985	90.5	91.4	55	60707050	60.7	12608159	4309560	724552	46.9	1227105	2	https://en.wikipedia.org/wiki/Apiospora_montagnei
Ascobolus_immersus_RN42.Ascim1.v1	SAPROBIC	G.314	98.59	97.4	98.5	706	59529874	59.5	1459691	268758	65679	49.3	644242	1.1	[24]
Piloderma_croceum_F_1598.Pilcr1.v1	SAPROBIC	G.37	97.78	92.3	92.9	715	59326866	59.3	1656816	529349	60364	46.3	7014447	11.8	[25]
Glomerella_cingulata_23.Gloci1.v1	PARASITE	G.269	98.59	99.8	97.3	119	58838139	58.8	5521574	2304310	510651	52.4	433828	0.7	[26]
Melanconium_sp_NRRL_54901.Melsp1.v1	PARASITE	G.103	99.395	99.8	96.8	100	58516921	58.5	5423018	1935326	470692	48	146919	0.3	[27]
Paxillus_involutus_ATCC_200175.Paxin1.v1	SAPROBIC	G.142	96.37	90.1	91.7	2681	58301126	58.3	2811131	381094	6382	50.2	9200271	15.8	[28]
Allomyces_macrogynus_ATCC_38327.v3	SAPROBIC	G.96	96.975	86	93.8	101	57060573	57.1	3145054	1114524	357256	61.6	4435629	7.8	https://www.sciencedirect.com/topics/agricultural-and-biological-sciences/blumeria-graminis
Anthostoma_avocetta_NRRL_3190.Antav1.v1	SAPROBIC	G.297	98.79	99.3	98.8	786	56234513	56.2	4773676	1122808	179084	44.4	110159	0.2	[29]
Scleroderma_citrinum_Foug_A.Sclci1.v1	SAPROBIC	G.209	97.78	89	93.3	938	56144862	56.1	1200568	242638	63552	48.6	3418008	6.1	[30]
Meliniomyces_variabilis_F.Melva1.v1	SAPROBIC	G.225	99.8	99.5	98	93	55857776	55.9	2899349	2140165	592683	47.6	74189	0.1	[31]
Lentithecium_fluviatile_CBS_122367.Lenfl1.v1	SAPROBIC	G.79	99.195	99.8	98.7	195	54688705	54.7	2832977	1053498	285341	48	1927631	3.5	[32]
Acremonium_alcalophilum.Acral2.v2	SAPROBIC	G.256	98.79	99.8	96.5	13	54417234	54.4	11072988	7202420	2893979	46.4	129398	0.2	[33]
Phycomyces_blakesleeanus_NRRL_1555.Phybl2.v2	SAPROBIC	G.108	98.99	92.5	95.1	80	53939167	53.9	4452461	1515579	467688	35.8	570286	1.1	[34]
Naiadella_fluitans_ATCC_64713.Naifl1.v1	PARASITE	G.220	97.375	84	92.1	1417	52667713	52.7	821235	159752	19446	49.3	5716083	10.9	[35]
Chalara_longipes_BDJ.Chalo1.v1	SAPROBIC	G.131	99.8	99.5	98.3	54	52432785	52.4	3386232	2686473	2068909	47.5	149416	0.3	[36]
Laccaria_amethystina_LaAM-08-1.Lacam1.v1	SAPROBIC	G.295	97.58	91	92.9	1299	52197432	52.2	841987	120972	22585	46.9	4510436	8.6	[37]
Suillus_brevipes.Suibr1.v1	SAPROBIC	G.159	97.58	90.4	93.1	1550	51712595	51.7	1026171	158548	19662	48.1	2523314	4.9	[38]
Atractiellales_sp_PMI_95.Atrsp2.v2	SAPROBIC	G.137	95.16	73	91.9	1998	51470471	51.5	316639	73724	12947	48.5	1693729	3.3	[39]
Wolfiporia_cocos_MD-104_SS10.Wolco1.v1	SAPROBIC	G.187	97.38	95.4	91.9	348	50483556	50.5	5105897	2538849	689189	52.2	2239745	4.4	[40]
Pyronema_confluens_CBS_100304.Pyrco1	SAPROBIC	G.340	99.595	99.2	98.8	1588	50026054	50	603142	135140	15609	47.8	47944	0.1	[41]
Phlebia_brevispora_HHB-7030_SS6.Phlbr1.v1	SAPROBIC	G.85	97.78	94.2	90.9	1645	49963746	50	3501122	1314017	14989	52	3531771	7.1	[42]
Mortierella_elongata.Morel1.v1	SAPROBIC	G.186	98.995	95.5	97.3	473	49959475	50	1529192	518384	105800	48.1	1261273	2.5	[20]
Gonapodya_prolifera_JEL478.Ganpr1.v1	SAPROBIC	G.235	97.98	69	88.5	352	48794828	48.8	1572201	347324	124591	52.4	542704	1.1	[43]
Backusella_circina_FSU_941.Bacci1.v1	SAPROBIC	G.291	97.58	91.5	96.5	1095	48648288	48.6	1130215	185938	40296	34.5	1564966	3.2	[44]
Hypholoma_sublateritium.Hypsu1.v1	SAPROBIC	G.65	97.985	93	93.6	704	48031814	48	1726651	298747	58947	51	1525919	3.2	[45]
Trematosphaeria_pertusa_CBS_122368.Trepe1.v1	SAPROBIC	G.349	99.8	99.6	97.8	101	47745773	47.7	5011004	2097757	640357	51.4	684158	1.4	[46]
Apiospora_montagnei_NRRL_25634.Apimo1.v1	PARASITE	G.180	98.79	99.7	99.2	686	47671174	47.7	935021	234563	63358	52	18467	0	[47]
Phaeoacremonium_aleophilum_UCRPA7.Phaal1	PARASITE	G.156	98.79	99.8	98.5	624	47465449	47.5	1628638	334554	70803	49.7	83705	0.2	[48]
Botryobasidium_botryosum_FD-172_SS1.Botbo1.v1	SAPROBIC	G.280	98.185	91.3	92.6	334	46674321	46.7	2162810	444941	109301	52.4	925647	2	[49]
Boletus_edulis_BED1.Boled1.v1	SAPROBIC	G.81	97.58	90	93.9	1099	46637611	46.6	1714473	290510	27520	50.1	6832653	14.7	[50]
Oidiodendron_maius_Zn.Oidma1.v1	SAPROBIC	G.172	99.395	99.3	97.8	100	46426256	46.4	6606482	1952282	517702	47.1	182272	0.4	[51]
Macrolepiota_fuliginosa.Macfu1.v1	SAPROBIC	G.164	97.78	93.9	94.3	3478	46396944	46.4	626075	54161	5554	48.2	757299	1.6	[51]
Lepidopterella_palustris.Leppa1.v1	SAPROBIC	G.285	99.8	99.1	99.7	3371	45668136	45.7	320835	51152	5574	46.2	33562	0.1	[52]
Karstenula_rhodostoma_CBS_690.94.Karrh1.v1	SAPROBIC	G.101	98.99	99.8	97.6	139	45074449	45.1	3083553	1929311	988968	47.6	447348	1	[53]
Jaapia_argillacea_MUCL_33604.Jaaar1.v1	SAPROBIC	G.273	97.175	92.5	92.2	295	45045919	45	3433974	1085034	179359	49.8	1770682	3.9	[54]
Schizopora_paradoxa_KUC8140.Schpa1.v1	SAPROBIC	G.298	97.985	90.7	94.4	1291	44406206	44.4	1181666	121466	19719	49.4	38401	0.1	[55]
Cryphonectria_parasitica_EP155.Crypa2.v2	PARASITE	G.201	99.395	99.8	96.6	26	43870411	43.9	7437273	5118729	2924153	50.8	70000	0.2	[56]
Botryosphaeria_dothidea_CBS_115476.Botdo1_1	PARASITE	G.23	99.595	99.9	100	1711	43500615	43.5	473293	86212	20472	54.7	309084	0.7	[57]
Pleomassaria_siparia_CBS_279.74.Plesi1.v1	SAPROBIC	G.116	99.595	99.6	98.3	193	43176591	43.2	4558380	1889306	535925	47.4	582084	1.3	[58]
Coniophora_puteana_RWD-64-598_SS2.Conpu1.v1	PARASITE	G.266	97.985	94.3	90.6	210	42968544	43	4542293	2400794	1073289	52.4	1104312	2.6	[59]
Bjerkandera_adusta_HHB-12826-SP_SB-22.Bjead1_1.v1	SAPROBIC	G.281	97.985	95.5	92.9	508	42730300	42.7	3319996	1031661	157278	54.8	2500689	5.9	[60]
Lophiostoma_macrostomum_CBS_122681.Lopma1.v1	SAPROBIC	G.45	98.995	99.6	99.5	1282	42577411	42.6	919722	160488	34618	50.8	2366	0	[61]
Postia_placenta_MAD_698-R.PosplRSB12_1.v1	SAPROBIC	G.289	98.385	94.6	91.7	549	42453726	42.5	4334814	2104516	626331	53.8	2612215	6.2	[62]
Melanomma_pulvis-pyrius_CBS_109.77.Melpu1.v1	SAPROBIC	G.88	98.79	99.6	98.8	1754	42094923	42.1	279762	64290	15360	50.7	3214	0	[63]
Clavulina_sp_PMI_390.ClaPMI390.v1	SAPROBIC	G.222	97.785	91.5	91.1	683	41635769	41.6	1209696	268447	40932	50.7	826993	2	[16]
Amanita_muscaria_Koide.Amamu1.v1	SAPROBIC	G.132	96.975	88	92.4	1101	40699759	40.7	1491530	168151	21539	47.5	4869883	12	[64]
Rhytidhysteron_rufulum_CBS_306.38.Rhyru1_1	PARASITE	G.206	97.785	98.6	99.7	3308	40184762	40.2	192949	33396	7393	47.9	257092	0.6	[65]
Arthrobotrys_oligospora_ATCC_24927.Artol1	PARASITE	G.145	99.195	99.4	97.8	215	40072829	40.1	3323103	2037373	681077	44.5	106618	0.3	[66]
Conidiobolus_coronatus_NRRL_28638.Conco1.v1	SAPROBIC	G.182	90.525	83	93.9	1050	39903661	39.9	546290	102411	19422	27.7	8192914	20.5	[67]
Auriscalpium_vulgare_FP105234-Sp.Aurvu1.v1	SAPROBIC	G.70	98.185	96.4	94.9	1349	39647923	39.6	837378	82970	12925	56.8	773782	2	[68]
Ganoderma_sp_10597_SS1.Gansp1.v1	SAPROBIC	G.323	97.58	94.7	90.7	156	39522573	39.5	4606855	2725691	1965372	55.7	995320	2.5	[69]
Trichoderma_virens_Gv29-8.TriviGv29_8_2.v2	SAPROBIC	G.211	99.195	99.7	98.8	93	39022666	39	3456807	1836662	328624	49.2	14	0	[70]
Hysterium_pulicare_CBS_123377.Hyspu1_1	SAPROBIC	G.233	99.8	99.1	99	586	38427427	38.4	910069	240709	57510	48.8	139639	0.4	[71]
Hydnomerulius_pinastri.Hydpi2.v2	SAPROBIC	G.51	96.975	91.7	91.9	603	38278792	38.3	2444957	689477	55042	50.8	3004964	7.9	[72]
Zasmidium_cellare_ATCC_36951.Zasce1.v1	SAPROBIC	G.166	100	99.8	100	267	38247703	38.2	2323717	675253	175257	53.4	49139	0.1	[73]
Hebeloma_cylindrosporum_h7.Hebcy2.v2	SAPROBIC	G.322	98.59	90	90.7	176	38226047	38.2	3307763	1068939	198816	48.4	2017837	5.3	[74]
Sebacina_vermifera_MAFF_305830.Sebve1.v1	SAPROBIC	G.224	96.37	90	92.2	546	38094242	38.1	1897233	319304	53318	48.9	2625973	6.9	[75]
Clavicorona_pyxidata_HHB10654.Clapy1.v1	SAPROBIC	G.283	97.985	93.9	93.9	477	37987417	38	1958655	472950	73372	54.7	1060713	2.8	[76]
Daldinia_eschscholzii_EC12.DalEC12_1.v1	SAPROBIC	G.98	98.385	99.4	98.3	398	37551009	37.6	2525816	888941	167055	45	106718	0.3	https://en.wikipedia.org/wiki/Ascocoryne_sarcoides
Stagonospora_nodorum_SN15.Stano2.v2	PARASITE	G.232	99.8	99.4	97	108	37213987	37.2	2531949	1045363	320110	50.4	164388	0.4	[77]
Gloeophyllum_trabeum_ATCC_11539.Glotr1_1.v1	PARASITE	G.221	97.985	93.4	92.4	443	37181821	37.2	4293775	1857171	659595	53.2	2749101	7.4	[78]
Suillus_luteus_UH-Slu-Lm8-n1.Suilu1.v1	SAPROBIC	G.28	98.59	89	93.9	1944	37014302	37	566938	57586	8721	48	80464	0.2	[79]
Thielavia_terrestris_NRRL_8126.Thite2.v2	SAPROBIC	G.231	99.395	99.7	96.8	6	36912256	36.9	10101509	9477512	4396881	54.7	0	0	https://www.sciencedirect.com/topics/immunology-and-microbiology/saprotrophic-fungi
Mucor_circinelloides_CBS277.49.Mucci2.v2	PARASITE	G.84	100	95	94.3	26	36587022	36.6	6050249	4318338	1074709	42.2	0	0	https://www.sciencedirect.com/topics/immunology-and-microbiology/saprotrophic-fungi
Catenaria_anguillulae_PL171.Catan1.v1	PARASITE	G.99	95.965	84	97.6	801	36224255	36.2	811185	159537	25729	55.9	3214748	8.9	https://www.sciencedirect.com/topics/immunology-and-microbiology/saprotrophic-fungi
Trichoderma_atroviride_IMI_206040.Triat2.v2	SAPROBIC	G.44	99.395	99.7	98.1	29	36143664	36.1	5621775	2007903	1127681	49.7	0	0	https://genome.jgi.doe.gov/Leumo1/Leumo1.home.html
Rhizopogon_vinicolor_AM-OR11-026.Rhivi1.v1	PARASITE	G.362	97.18	92.5	94.1	2310	36102320	36.1	560457	43737	7027	48.2	829592	2.3	[76]
Neolentinus_lepideus_HHB14362_ss-1.Neole1.v1	SAPROBIC	G.157	97.78	92.5	92.9	331	35640188	35.6	1528150	361006	85451	50.9	1293569	3.6	[80]
Leucogyrophana_mollusca_KUC20120723A-06.Leumo1.v1	SAPROBIC	G.6	97.785	90.7	92.4	1262	35193237	35.2	615492	93502	13743	51.7	73430	0.2	[81]
Phanerochaete_chrysosporium.Phchr2.v2.2	SAPROBIC	G.9	98.385	96.6	92.7	232	35149519	35.1	3273479	1906386	398176	56.8	2645421	7.5	[82]
Podospora_anserina_S_mat+.Podan2	SAPROBIC	G.184	98.99	99.7	97.5	7	35010595	35	8813524	4734292	3808395	52.2	254335	0.7	[83]
Aspergillus_niger_ATCC_1015.Aspni7.v4	SAPROBIC	G.169	99.395	99.8	97.3	24	34853277	34.9	3774411	1937564	948738	50.3	0	0	[84]
Cladonia_grayi_Cgr-DA2myc-ss.Clagr3.v2	SAPROBIC	G.282	99.395	98	99.5	414	34622149	34.6	958967	243412	43471	44.4	57006	0.2	[85]
Plicaturopsis_crispa_CBS_459.81.Plicr1.v1	SAPROBIC	G.218	98.385	96	92.4	316	34498416	34.5	4119651	1834389	393414	53.7	1141519	3.3	[78]
Didymella_exigua_CBS_183.55.Didex1.v1	SAPROBIC	G.223	99.595	99.8	99.7	176	34389227	34.4	1701364	837364	205764	52.8	730909	2.1	https://genome.jgi.doe.gov/Zasce1/Zasce1.home.html
Ascocoryne_sarcoides_NRRL_50072.Ascsa1	SAPROBIC	G.275	99.595	99.6	98.5	219	34170264	34.2	1148004	395555	105454	46.4	9	0	[78]
Sistotremastrum_suecicum_HHB10207_ss-3.Sissu1.v1	SAPROBIC	G.274	97.985	89	92.1	1028	33857913	33.9	793452	110048	16577	49.3	11623	0	[20]
Fistulina_hepatica_ATCC_64428.Fishe1.v1	SAPROBIC	G.140	96.975	90	91.2	588	33847808	33.8	1553176	349856	51077	50.2	340648	1	https://genome.jgi.doe.gov/TriviGv29_8_2/TriviGv29_8_2.home.html
Beauveria_bassiana_ARSEF_2860.Beaba1	SAPROBIC	G.138	98.585	99.6	98.7	235	33693936	33.7	2084429	729568	101529	51.5	99162	0.3	http://www2.clarku.edu/faculty/dhibbett/TFTOL/content/3folder/saprotrophic.html
Amanita_thiersii_Skay4041.Amath1.v1	SAPROBIC	G.200	98.385	90.6	92.4	1446	33689220	33.7	1038040	77057	9313	45.3	559093	1.7	https://en.wikipedia.org/wiki/Auriscalpium_vulgare
Heterobasidion_annosum_TC_32-1.Hetan2.v2	SAPROBIC	G.153	97.375	91.4	89.7	15	33649967	33.6	3591957	2572835	1764121	52.2	323	0	[86]
Lichtheimia_hyalospora_FSU_10163.Lichy1.v1	SAPROBIC	G.55	99.195	95.7	95.4	2222	33282407	33.3	615097	129127	12857	39.3	26568	0.1	https://genome.jgi.doe.gov/ClaPMI390/ClaPMI390.home.html
Calocera_cornea_HHB12733.Calco1.v1	SAPROBIC	G.279	97.78	94.3	94.6	545	33244933	33.2	592208	169300	43896	57	408281	1.2	https://genome.jgi.doe.gov/Melpu1/Melpu1.home.html
Cucurbitaria_berberidis_CBS_394.84.Cucbe1.v1	SAPROBIC	G.313	99.395	99.8	97.6	42	32905402	32.9	7248221	6233749	1825049	49.3	112774	0.3	[87]
Aplosporella_prunicola_CBS_121.167.Aplpr1.v1	SAPROBIC	G.91	99.8	99.8	98.7	334	32818685	32.8	1596707	957837	69981	54.3	350262	1.1	[88]
Zymoseptoria_pseudotritici_STIR04_4.3.1.Zymps1	PARASITE	G.286	99.595	99.5	99.3	1164	32658572	32.7	314862	91924	18932	53.6	1039203	3.2	https://genome.jgi.doe.gov/Bjead1_1/Bjead1_1.home.html
Cordyceps_militaris_CM01.Cormi1	SAPROBIC	G.333	98.79	99.7	97.8	32	32268578	32.3	6263243	4551492	2818147	51.4	56517	0.2	[89]
Trypethelium_eluteriae.Tryvi1.v1	SAPROBIC	G.49	99.8	99	100	730	32160005	32.2	1027589	324419	56428	48.9	6210	0	http://www.mycobank.org/name/Schizopora%20paradoxa&Lang=Eng
Aulographum_hederae_CBS_113979.Aulhe2.v2	SAPROBIC	G.22	99.195	99.4	98.7	173	31983478	32	1347584	529352	154648	52.4	432115	1.4	[90]
Xanthoria_parietina_46-1.Xanpa2.v1.1	SAPROBIC	G.130	99.8	98.7	97	39	31900637	31.9	3929677	1731186	883276	49.9	100823	0.3	https://genome.jgi.doe.gov/Karrh1/Karrh1.home.html
Cylindrobasidium_torrendii_FP15055_ss-10.Cylto1.v1	SAPROBIC	G.42	97.78	92.5	95.3	1149	31574086	31.6	527617	89590	15722	51.9	27055	0.1	[91]
Saccharata_proteae_CBS_121410.Sacpr1.v1	PARASITE	G.1	99.395	99.8	98.5	245	31432921	31.4	3350875	934362	123032	53.7	515446	1.6	https://genome.jgi.doe.gov/Macfu1/Macfu1.home.html
Agaricus_bisporus_var_bisporus_H97.Agabi_varbisH97_2.v2	SAPROBIC	G.53	97.78	91.8	92.1	29	30233745	30.2	3343696	2334609	877174	46.5	204967	0.7	[78]
Phlebiopsis_gigantea_11061_1_CR5-6.Phlgi1.v1	SAPROBIC	G.39	97.38	94.9	94.4	573	30143925	30.1	612519	120609	30865	54.8	444319	1.5	https://www.apsnet.org/edcenter/intropp/PathogenGroups/Pages/IntroFungi.aspx
Acidomyces_richmondensis_BFW.Aciri1_iso	SAPROBIC	G.219	99.395	99.6	99.7	3164	29883570	29.9	215673	41652	4206	49.3	6457	0	http://www.mycobank.org/name/Botryobasidium%20botryosum&Lang=Eng
Aureobasidium_pullulans_var_pullulans_EXF-150.Aurpu_var_pul1	SAPROBIC	G.160	99.395	99.8	98.8	186	29621078	29.6	2687588	1166847	270959	50	35792	0.1	https://genome.jgi.doe.gov/Trepe1/Trepe1.home.html
Patellaria_atrata_CBS_101060.Patat1.v1	SAPROBIC	G.123	99.195	98.6	98.3	127	28693344	28.7	3585016	1466072	317332	46.2	308350	1.1	[92]
Amorphotheca_resinae_ATCC_22711.Amore1.v1	SAPROBIC	G.150	99.195	99.8	98.5	32	28632928	28.6	4111889	1980626	1329131	47.6	172827	0.6	https://genome.jgi.doe.gov/Bacci1/Bacci1.home.html
Thermoascus_aurantiacus_ATCC26904.Theau1.v1	SAPROBIC	G.290	99.8	99.8	97.6	48	28490209	28.5	3454837	2249591	932264	51.8	56136	0.2	[93]
Omphalotus_olearius_VT_653.13.Ompol1	SAPROBIC	G.299	97.58	89	93.4	868	28145093	28.1	949751	199357	22541	47.4	147277	0.5	https://genome.jgi.doe.gov/Morel1/Morel1.home.html
Polychaeton_citri_CBS_116435.Polci1.v1	SAPROBIC	G.176	98.995	99.5	98.8	416	27207581	27.2	882825	280913	73026	51.5	10926	0	https://genome.jgi.doe.gov/Phlbr1/Phlbr1.home.html
Acarospora_strigata_CBS_132363.v0_2	SAPROBIC	G.60	98.59	97.5	98.8	938	26834860	26.8	348235	81300	20208	48.8	228381	0.9	http://www.mycobank.org/Biolomics.aspx?Table=Mycobank&MycoBankNr_=229354
Sporormia_fimetaria.Spofi1.v1	SAPROBIC	G.338	99.8	99.4	98.8	140	25892244	25.9	1656535	522463	165957	53.8	183499	0.7	[16]
Myriangium_duriaei_CBS_260.36.Myrdu1.v1	SAPROBIC	G.168	98.99	99.6	99.8	16	25685045	25.7	4229277	1862757	1275223	52.2	1600	0	[94]
Gymnascella_aurantiaca.Gymau1.v1	SAPROBIC	G.213	99.395	99.4	99.8	347	25350464	25.4	764011	213154	55891	51.2	7564	0	[95]
Gymnascella_citrina_NRRL_5970.Gymci1_1.v1.1	SAPROBIC	G.5	99.595	99.6	98.5	272	25160636	25.2	861338	232491	60814	51.6	16619	0.1	[78]
Piriformospora_indica_DSM_11827.Pirin1	SAPROBIC	G.364	96.775	90	92.7	1884	24979981	25	254007	51544	6453	50.7	212103	0.8	https://genome.jgi.doe.gov/Chalo1/Chalo1.home.html
Symbiotaphrina_kochii_250.77.Symko1.v1	PARASITE	G.316	99.8	99.4	98	54	24834845	24.8	2971423	2006159	965972	51.6	1367	0	[96]
Monascus_ruber_NRRL_1597.Monru1.v1	SAPROBIC	G.199	99.8	99.6	99.2	320	24798814	24.8	498644	153832	43087	48.9	7721	0	[97]
Xylona_heveae_TC161.Xylhe1.v1	PARASITE	G.41	99.8	99.6	97.1	27	24337763	24.3	3318606	1905886	777089	48.1	19543	0.1	https://genome.jgi.doe.gov/Acral2/Acral2.home.html
Batrachochytrium_dendrobatidis_JAM81.Batde5.v1	PARASITE	G.83	96.775	81	91.6	127	24315081	24.3	4429270	1484462	561733	39.3	184767	0.8	https://genome.jgi.doe.gov/Lenfl1/Lenfl1.home.html
Spizellomyces_punctatus_DAOM_BR117.v1	SAPROBIC	G.260	96.37	76	90.1	38	24131112	24.1	2242449	1465700	511319	47.6	225111	0.9	[98]
Monascus_purpureus_NRRL_1596.Monpu1.v1	SAPROBIC	G.15	99.395	99.6	98.8	296	23439871	23.4	386518	137837	44394	49	19163	0.1	[78]
Umbelopsis_ramanniana_NRRL_5844.Umbra1.v1	SAPROBIC	G.257	98.995	92.7	94.1	198	23077072	23.1	879638	294116	88390	43.2	16950	0.1	http://www.mycobank.org/BioloMICS.aspx?TableKey=14682616000000067&Rec=246502&Fields=All
Archaeorhizomyces_finlayi_CBS_128710.v2	SAPROBIC	G.278	95.36	64	94.6	1205	22539405	22.5	361652	37413	8384	47.7	90290	0.4	[78]
Baudoinia_compniacensis_UAMH_10762.Bauco1.v1	SAPROBIC	G.307	99.395	99.4	100	19	21876451	21.9	2027063	1300637	1093223	54.8	10886	0	[78]
Coemansia_reversa_NRRL_1564.Coere1.v1	SAPROBIC	G.155	99.395	90.9	97	346	21838014	21.8	932302	347177	57797	45.2	1196280	5.5	https://genome.jgi.doe.gov/Ascim1/Ascim1.home.html
Sporobolomyces_roseus_CBS_119925.Sporo1.v1	SAPROBIC	G.353	95.765	92.4	88.7	76	21172659	21.2	4069798	2221203	768106	53.8	331948	1.6	[99]
Rhodotorula_graminis_WP1.Rhoba1_1.v1.1	SAPROBIC	G.181	98.185	96.5	88.9	26	21013998	21	2366775	1420730	525756	67.8	236450	1.1	[100]
Rhodotorula_minuta_MCA_4210.Rhomi1.v1	SAPROBIC	G.193	98.79	92.3	92.1	38	20824934	20.8	4042679	3450099	817545	50.2	22738	0.1	[78]
Trichosporon_oleaginosus_IBC0246.Triol1.v1	SAPROBIC	G.317	97.175	91.1	96	180	19835558	19.8	646641	216041	66953	60.8	4840	0	[16]
Tritirachium_sp_CBS_265.96.Trisp1.v1	SAPROBIC	G.76	95.36	83	93.1	110	18890683	18.9	2015224	967331	371675	39.7	121250	0.6	https://genome.jgi.doe.gov/Corgl3/Corgl3.home.html
Sporobolomyces_linderae_CBS_7893.Spoli1.v1	SAPROBIC	G.342	95.965	82	89.9	35	18244034	18.2	2968925	2010320	657929	67.6	19545	0.1	[101]
Agaricostilbum_hyphaenes_ATCC_MYA-4628.Agahy1.v1	SAPROBIC	G.8	97.58	90.9	91.7	108	17894169	17.9	1649997	720429	143037	54	7944	0	[78]
Heterogastridium_pycnidioideum_ATCC_MYA-4631.Hetpy1.v1	PARASITE	G.195	97.175	57	90.9	117	17579447	17.6	1603391	631137	147009	43.4	273175	1.6	[102]
Meira_miltonrushii_CBS_12591.Meimi1.v1	SAPROBIC	G.134	97.38	95.5	96	32	17383515	17.4	4959770	4542697	1273998	43.1	103987	0.6	[78]
Exobasidium_vaccinii_MPITM.Exova1.v1	PARASITE	G.189	96.975	93.5	95.4	119	16990195	17	1971773	1515914	386399	43.5	112592	0.7	[103]
Piedraia_hortae_CBS_480.64.Pieho1_1.v1.1	SAPROBIC	G.170	99.195	97.7	98.7	132	16946159	16.9	726567	260314	67429	52.2	82653	0.5	[16]
Dekkera_bruxellensis_CBS_2499.Dekbr2.v2	SAPROBIC	G.165	98.185	94.4	97.3	84	13385232	13.4	2877306	1792735	190560	39.9	586105	4.4	[104]
Cyberlindnera_jadinii_NRRL_Y-1542.Cybja1.v1	SAPROBIC	G.191	100	99.4	96.8	76	13018415	13	1920980	700888	147686	44.5	261394	2	https://genome.jgi.doe.gov/Rhisa1/Rhisa1.home.html
Blastobotrys_adeninivorans_LS3.Arxad1	SAPROBIC	G.330	100	99.1	95.3	4	11804616	11.8	4300524	3827910	1659397	48.1	1748	0	[105]
Wallemia_sebi_CBS_633.66.Walse1.v1	SAPROBIC	G.12	96.575	87	95.1	56	9815586	9.8	900750	337420	121297	40	17171	0.2	[106]
Nosema_ceranae_BRL01.Nosce1	PARASITE	G.255	41.935	9	48.1	5465	7860219	7.9	65607	2902	567	25.3	0	0	[107]
Antonospora_locustae_HM-2013.Antlo1	PARASITE	G.10	45.565	23	50.6	3116	6074860	6.1	66173	2359	883	47.4	0	0	[108]
Nematocida_parisii_ERTm1.Nempa1	PARASITE	G.16	38.51	18	37.3	65	4071346	4.1	954566	649559	165274	34.4	42290	1	https://genome.jgi.doe.gov/Ramac1/Ramac1.home.html
Enterocytozoon_bieneusi_H348.Entbi1	PARASITE	G.175	29.035	5	34.9	1733	3860738	3.9	204096	1983	1103	33.7	1517	0	[109]
Encephalitozoon_cuniculi_GB-M1.Enccu1	PARASITE	G.112	46.17	27	46.7	11	2497519	2.5	267509	220294	197426	47.3	805	0	https://genome.jgi.doe.gov/Chove1/Chove1.home.html
Encephalitozoon_hellem_ATCC_50504.Enche1	PARASITE	G.152	45.965	27	48.6	12	2251784	2.3	240865	200132	161584	43.4	0	0	https://genome.jgi.doe.gov/Trima3/Trima3.home.html
Encephalitozoon_intestinalis_ATCC_50506.Encin1	PARASITE	G.212	45.365	28	46.5	11	2216898	2.2	236244	204910	175776	41.5	100	0	[78]
Encephalitozoon_romaleae_SJ-2008.Encro1	PARASITE	G.64	45.565	26	47.7	13	2187595	2.2	231554	194799	96871	40.4	8	0	https://genome.jgi.doe.gov/Cenge3/Cenge3.home.html
References
[1] Jean-François Pombert et al. Gain and loss of multiple functionally related, horizontally transferred genes in the reduced genomes of two microsporidian parasites. Proc Natl Acad Sci U S A. 2012 Jul 31;109(31):12638-43. doi: 10.1073/pnas.1205020109. Epub 2012 Jul 16.
[2] Corradi N, et al. The complete sequence of the smallest known nuclear genome from the microsporidian Encephalitozoon intestinalis. Nat Commun. 2010 Sep 21;1:77. doi: 10.1038/ncomms1082.
[3] Katinka MD., et al. Genome sequence and gene compaction of the eukaryote parasite Encephalitozoon cuniculi. Nature. 2001 Nov 22;414(6862):450-3. doi: 10.1038/35106579.
[4] Corradi N, et al. Patterns of genome evolution among the microsporidian parasites Encephalitozoon cuniculi, Antonospora locustae and Enterocytozoon bieneusi. PLoS One. 2007 Dec 5;2(12):e1277
[5] Cuomo et al. Microsporidian genome analysis reveals evolutionary strategies for obligate intracellular growth. Genome Res. 2012 Dec;22(12):2478-88
[6] Chen et al. Morphological, molecular, and phylogenetic characterization of Nosema ceranae, a microsporidian parasite isolated from the European honey bee, Apis mellifera. J Eukaryot Microbiol. 2009 Mar-Apr;56(2):142-7
[7] Nickerson, Nancy L., and B. H. MacNeill. Studies on the spread of red leaf disease, caused by Exobasidium vaccinii, in lowbush blueberries. Canadian Journal of Plant Pathology 9.4 (1987): 307-10
[8] Oberwinkler F, Bauer R, Bandoni RJ. 1990. Heterogastridiales: a new order of basidiomycetes. Mycologia 82: 48–58.
[9] Fernanda W and Luciano G. Epidemiology of Rhodotorula: An Emerging Pathogen. Interdiscip Perspect Infect Dis. 2012; 2012: 465717
[10] Noda,H. and Koizumi,Y. Sterol biosynthesis by symbiotes: cytochrome P450 sterol C-22 desaturase genes from yeastlike symbiotes of rice planthoppers and anobiid beetles. Insect Biochem. Mol. Biol. 33 (6), 649-658 (2003)
[11] Crous, P.W., Denman, S., Taylor, J.E., Swart, L. & Palm, M.E. 2004. Cultivation and diseases of Proteaceae: Leucadendron, Leucospermum and Protea. CBS Biodiversity Series 2: 1-228.
[12] Stukenbrock EH. Et al., The making of a new pathogen: insights from comparative population genomics of the domesticated wheat pathogen Mycosphaerella graminicola and its wild sister species. Genome Res. 2011 Dec;21(12):2157-66
[13] Massicotte HB, Molina R, Luoma DL, Smith JE. 1994. Biology of the eciomycorrhizal genus Rhisopogon. II. Patterns of host-fungus specificity following spore inoculation of diverse hosts grown in mono- and dual-cultures. New Phytologist 126: 677-690.
[14] K.P. Singh, S.S. Vaish, Niranjan Kumar, K.D. Singh, Minakshi Kumari. Catenaria anguillulae as an efficient biological control agent of Anguina tritici in vitro. Biological Control, Volume 61, Issue 3, 2012, Pages 185-193,
[15] Pitt, J.I.; Hocking, A.D. (1999). Fungi and food spoilage (2nd ed.). Gaithersburg, Md.: Aspen Publications
[16] Floudas et al. he Paleozoic origin of enzymatic lignin decomposition reconstructed from 31 fungal genomes. Science. 2012 Jun 29;336(6089):1715-9. doi: 10.1126/science.1221748
[17] HANE JK, LOWE, RGT, SOLOMON, PS, TAN K-C, SCHOCH, CL, SPATAFORA, JWB, CROUS, PC, KODIRA, C, BIRREN, BW, GALAGAN, JE, TORRIANI, SFF, MCDONALD, BA & OLIVER (2007) Dothideomycete-plant interactions illuminated by genome sequencing and EST analysis of the wheat pathogen Stagonospora nodorum. Plant Cell 19: 3347-3368.
[18] Deepa, John; Aparna, Irodi; Joy Sarojini, Michael (2016). "Concurrent Infections of Conidiobolus Coronatus with Disseminated Tuberculosis Presenting as Bilateral Orbital Cellulitis". Journal of Clinical and Diagnostic Research. 10 (4).
[19] Xue-Mei Niu & Ke-Qin Zhang (2011) Arthrobotrys oligospora: a model organism for understanding the interaction between fungi and nematodes, Mycology, 2:2, 59-78
[20] Ohm RA et al. Diverse lifestyles and strategies of plant pathogenesis encoded in the genomes of eighteen Dothideomycetes fungi. PLoS Pathog. 2012;8(12):e1003037. doi: 10.1371/journal.ppat.1003037. Epub 2012 Dec 6.
[21] Desprez-Loustau, M.L., Marcais, B., Nageleisen, L.M., Piou, D., Vannini, A., 2006. Interactive effects of drought and pathogens in forest trees. Annals of Forest Science 63, 597-612.
[22] Rigling D, Prospero S. Cryphonectria parasitica, the causal agent of chestnut blight: invasion history, population biology and disease control. Mol Plant Pathol. 2018 Jan;19(1):7-20. doi: 10.1111/mpp.12542. Epub 2017 Apr 24
[23] Blanco-Ulate B, Rolshausen P, Cantu D. Draft Genome Sequence of the Ascomycete Phaeoacremonium aleophilum Strain UCR-PA7, a Causal Agent of the Esca Disease Complex in Grapevines. Genome Announc. 2013 Jun 27;1(3). pii: 1/3/e00390-13. doi: 10.1128/genomeA.00390-13
[24] Emerson R. (1941). "An experimental study of the life cycles and taxonomy of Allomyces". Lloydia. 4: 77–144
[25] Snyman, L.D., Kellerman, T.S., Vleggaar, R., Flett, B.C., Basson, K.M., Schultz, R.A., 2011. Diplonine, a neurotoxin isolated from cultures of the fungus Stenocarpella maydis (Berk.) Sacc. that induces diplodiosis. J Agric Food Chem. 2011 Aug 24;59(16):9039-44. doi: 10.1021/jf202735e. Epub 2011 Aug 2.
[26] Gautam, Ajay (2014). "Colletotrichum Gloeosporioides: Biology, Pathogenicity and Management in India". Journal of Plant Physiology & Pathology. 2
[27] Chen W1, Wellings C, Chen X, Kang Z, Liu T. Wheat stripe (yellow) rust caused by Puccinia striiformis f. sp. tritici. Mol Plant Pathol. 2014 Jun;15(5):433-46. doi: 10.1111/mpp.12116.
[28] Duplessis S. et al. Obligate biotrophy features unraveled by the genomic analysis of rust fungi. Proc Natl Acad Sci U S A. 2011 May 31;108(22):9166-71. doi: 10.1073/pnas.1019315108. Epub 2011 May 2
[29] F. A. Uecker, "Development and Cytology of Zopfia rhizophila," Botanical Gazette 138, no. 4 (Dec., 1977): 420-427.
[30] Moore, RT (1986). "A note on Wallemia sebi". Antonie van Leeuwenhoek. 52 (2): 183–7.
[31] J. P. Walt, M. T. Smith & Y. Yamada (1990). Arxula gen. nov. (Candidaceae), a new anamorphic, arthroconidial yeast genus. Antonie van Leeuwenhoek. 57 (1): 59–61
[32] Riley et al., Comparative genomics of biotechnologically important yeasts. Proc Natl Acad Sci U S A. 2016 Aug 30;113(35):9882-7. doi: 10.1073/pnas.1603941113. Epub 2016 Aug 17.
[33] Piskur et al. The genome of wine yeast Dekkera bruxellensis provides a tool to explore its food-related properties. Int J Food Microbiol. 2012 Jul 2;157(2):202-9. doi: 10.1016/j.ijfoodmicro.2012.05.008. Epub 2012 May 14
[34] Schwartz, R.A. (2004). "Superficial fungal infections". Lancet. 364 (9440): 1173–82
[35] Kijpornyongpan et al. Broad Genomic Sampling Reveals a Smut Pathogenic Ancestry of the Fungal Clade Ustilaginomycotina. Mol Biol Evol. 2018 Aug 1;35(8):1840-1854. doi: 10.1093/molbev/msy072.
[36] Bandoni RJ, Boekhout T. 2011. Agaricostilbum Wright (1970). In: The Yeasts, a Taxonomic Study. 5th Edition. Eds: Kurtzman CP, Fell JW, Boekhout T. Elsevier, London, UK. Vol 3: 1375–1378.
[37] Nakase T, Takashima M, Hamamoto M. 1994. Sporobolomyces linderae, a new ballistosporous anamorphic yeast found on a dead leaf of Lindera obtusiloba collected at Mt. Fuji. J. Gen. Appl. Microbiol. 40: 95–101
[38] Schell WA, Lee AG, Aime MC. 2011. A new lineage in Pucciniomycotina: class Tritirachiomycetes, order Tritirachiales, family Tritirachiaceae. Mycologia 103: 1331–1340.
[39] Kourist R, Bracharz F, Lorenzen J, Kracht ON, Chovatia M, Daum C, Deshpande S, Lipzen A, Nolan M, Ohm RA, Grigoriev IV, Sun S, Heitman J, Bruck T, Nowrousian M Genomics and Transcriptomics Analyses of the Oil-Accumulating Basidiomycete Yeast Trichosporon oleaginosus: Insights into Substrate Utilization and Alternative Evolutionary Trajectories of Fungal Mating Systems. MBio. 2015 Jul 21;6(4)…
[40] Firrincieli A, Otillar R, Salamov A, Schmutz J, Khan Z, Redman RS, Fleck ND, Lindquist E, Grigoriev IV, Doty SL Genome sequence of the plant growth promoting endophytic yeast Rhodotorula graminis WP1. Front Microbiol. 2015 Sep 17;6:978. doi: 10.3389/fmicb.2015.00978. eCollection 2015
[41] Wachowska, U. & Borowska, J. Gesunde Pflanzen (2014) 66: 141. https://doi.org/10.1007/s10343-014-0327-8
[42] Chang et al. Phylogenomic Analyses Indicate that Early Fungi Evolved Digesting Cell Walls of Algal Ancestors of Land Plants. Genome Biol Evol. 2015 May 14;7(6):1590-601. doi: 10.1093/gbe/evv090.
[43] Rosling et al. Archaeorhizomycetes: Unearthing an ancient class of ubiquitous soil fungi". Science. 333 (6044): 876–9
[44] Grigoriev et al. (2014) MycoCosm portal: gearing up for 1000 fungal genomes. Nucleic Acids Res. 42(1):D699-704
[45] Panda BP, Javed S, Ali M (2010). "Production of Angkak Through Co-Culture of Monascus purpureus and Monacus ruber". Braz J Microbiol. 41 (3): 757–64
[46] Paulitz TC, Menge JA. 1984. Is Spizellomyces punctatum a parasite or saprophyte of vesicular-arbuscular mycorrhizal fungi? Mycologia 76:99–107. doi:10.2307/3792840
[47] Berger L, Speare R, Daszak P, Green DE, Cunningham AA, Goggin CL, Slocombe R, Ragan MA, Hyatt AD, McDonald KR, Hines HB, Lips KR, Marantelli G, Parkes H (July 1998). "Chytridiomycosis causes amphibian mortality associated with population declines in the rain forests of Australia and Central America". Proceedings of the National Academy of Sciences of the United States of America. 95 (15): 90…
[48] Gavis et al., The genome of Xylona heveae provides a window into fungal endophytism. Fungal Biol. 2016 Jan;120(1):26-42
[49] Pitt, J.I., Hocking, A.A.D., 2009. Fungi and Food Spoilage (3rd edition). Springer, New York.
[50] Varma, A., Bakshi, M., Lou, B. et al. Agric Res (2012) 1: 117. https://doi.org/10.1007/s40003-012-0019-5
[51] Currah, R.S., 1985. Taxonomy of the Onygenales: Arthrodermataceae, Gymnoascaceae, Myxotrichaceae and Onygenaceae. Mycotaxon 24, 1-216.
[52] Cannon FP, Kirk PM. (2007). Fungal families of the world. CAB International, UK.
[53] Dissing H. 1992. Notes on the coprophilous pyrenomycete Sporormia fimetaria. Persoonia 14(4): 389 – 394.
[54] Nash, T.H., Ryan, B.D., Gries, C., Bungartz, F., (eds.) 2007. Lichen Flora of the Greater Sonoran Desert Region. Vol 3.
[55] Reynolds, D.R. Mycopathologia (1999) 148: 141. https://doi.org/10.1023/A:1007170504903
[56] Wawrzyn GT, Quin MB, Choudhary S, Lopez-Gallego F, Schmidt-Dannert C Draft genome of Omphalotus olearius provides a predictive framework for sesquiterpenoid natural product biosynthesis in Basidiomycota. Chem Biol. 2012 Jun 22;19(6):772-83. doi: 10.1016/j.chembiol.2012.05.012.
[57] McCleandon et al. Thermoascus aurantiacus is a promising source of enzymes for biomass deconstruction under thermophilic conditions. Biotechnol Biofuels. 2012 Jul 28;5(1):54. doi: 10.1186/1754-6834-5-54.
[58] Cooney JJ and Proby CM. Fatty Acid Composition of Cladosporium resinae Grown on Glucose and on Hydrocarbons. J Bacteriol. 1971 Nov; 108(2): 777–781.
[59] Unterseher M., Otto P. & Morawetz W. (2003). Studies of the diversity of lignicolous fungi in the canopy of a floodplain forest in Leipzig, Saxony. Boletus 26: 117 – 126.
[60] Andrews, J. H.; Spear, R. N.; Nordheim, E. V. (2002). Population biology of Aureobasidium pullulans on apple leaf surfaces. Canadian journal of microbiology. 48 (6): 500–13.
[61] Mosier AC, Miller CS, Frischkorn KR, Ohm RA, Li Z, LaButti K, Lapidus A, Lipzen A, Chen C, Johnson J, Lindquist EA, Pan C, Hettich RL, Grigoriev IV, Singer SW, Banfield JF Fungi Contribute Critical but Spatially Varying Roles in Nitrogen and Carbon Cycling in Acid Mine Drainage. Front Microbiol. 2016 Mar 3;7:238. doi: 10.3389/fmicb.2016.00238. eCollection 2016.
[62]Hori et al. Analysis of the Phlebiopsis gigantea genome, transcriptome and secretome provides insight into its pioneer colonization strategies of wood. PLoS Genet. 2014 Dec 4;10(12):e1004759. doi: 10.1371/journal.pgen.1004759. eCollection 2014 Dec.
[63] Morin et al. Genome sequence of the button mushroom Agaricus bisporus reveals mechanisms governing adaptation to a humic-rich ecological niche. Proc Natl Acad Sci U S A. 2012 Oct 23;109(43):17501-6. doi: 10.1073/pnas.1206847109. Epub 2012 Oct 8.
[64] Geiser, Linda; McCune, Bruce (1997). Macrolichens of the Pacific Northwest. Corvallis: Oregon State University Press. p. 321. ISBN 0-87071-394-9.
[65] Cannon P.F. & Kirk P.M. (2007). Fungal families of the world. CABI Publishing, UK, 456 pp.
[66] Nelsen et al. 2011. New insights into relationships of lichen-forming Dothideomycetes. Fungal Diversity 51: 155-162
[67] Shonkor Kumar Das, Mina Masuda, Akihiko Sakurai, Mikio Sakakibara. Medicinal uses of the mushroom Cordyceps militaris: Current state and prospects, Fitoterapia, Volume 81, Issue 8, 2010, Pages 961-968,
[68] Damm U, Fourie PH, Crous PW, 2007. Aplosporella prunicola, a novel species of anamorphic Botryosphaeriaceae. Fungal Diversity 27: 35–43.
[69] Gruyter J de, Woudenberg JHC, Aveskamp MM, Verkley GJM, Groenewald JZ, Crous PW. (2013). Redisposition of Phoma-like anamorphs in Pleosporales. Studies in Mycology 75: 1–36.
[70] McNabb R.F.R. 1965a. Taxonomic studies in the Dacrymycetaceae II. Calocera (Fries) Fries. New Zealand J. Bot. 3: 31–58.
[71] Alastruey-Izquierdo, Ana; Hoffmann, Kerstin; de Hoog, G. Sybren; Rodriguez-Tudela, Juan Luis; Voigt, Kerstin; Bibashi, Evangelia; Walther, Grit (2010). "Species Recognition and Clinical Relevance of the Zygomycetous Genus Lichtheimia (syn. Absidia Pro Parte, Mycocladus)". Journal of Clinical Microbiology. 48 (6): 2154–2170.
[72] Adomas A, Asiebu FO ,Stenlid J. (2005). Conifer root and butt rot caused by Heterobasidion annosum (Fr.) Bref. s.l. Molecular Plant Pathology 6(4): 395–409
[73] Chaib De Mares M, Hess J, Floudas D, Lipzen A, Choi C, Kennedy M, Grigoriev IV, Pringle A Horizontal transfer of carbohydrate metabolism genes into ectomycorrhizal Amanita. New Phytol. 2015 Mar;205(4):1552-64. doi: 10.1111/nph.13140. Epub 2014 Nov 18.
[74] Xiao G, Ying SH, Zheng P, Wang ZL, Zhang S, Xie XQ, Shang Y, St Leger RJ, Zhao GP, Wang C, Feng MG Genomic perspectives on the evolution of fungal entomopathogenicity in Beauveria bassiana. Sci Rep. 2012;2:483. doi: 10.1038/srep00483. Epub 2012 Jul 2
[75] Floudas D, Held BW, Riley R, Nagy LG, Koehler G, Ransdell AS, Younus H, Chow J, Chiniquy J, Lipzen A, Tritt A, Sun H, Haridas S, LaButti K, Ohm RA, Kues U, Blanchette RA, Grigoriev IV, Minto RE, Hibbett DS Evolution of novel wood decay mechanisms in Agaricales revealed by the genome sequences of Fistulina hepatica and Cylindrobasidium torrendii. Fungal Genet Biol. 2015 Mar;76:78-92. doi: 10.…
[76] Nagy LG, Riley R, Tritt A, Adam C, Daum C, Floudas D, Sun H, Yadav JS, Pangilinan J, Larsson KH, Matsuura K, Barry K, Labutti K, Kuo R, Ohm RA, Bhattacharya SS, Shirouzu T, Yoshinaga Y, Martin FM, Grigoriev IV, Hibbett DS Comparative Genomics of Early-Diverging Mushroom-Forming Fungi Provides Insights into the Origins of Lignocellulose Decay Capabilities. Mol Biol Evol. 2016 Apr;33(4):959-70…
[77] Aveskamp M, Gruyter H de, Woudenberg J, Verkley G, Crous PW (2010). Highlights of the Didymellaceae: A polyphasic approach to characterise Phoma and related pleosporalean genera. Studies in Mycology 65: 1–60.
[78] Kohler A, Kuo A, Nagy LG, Morin E, Barry KW, Buscot F, Canback B, Choi C, Cichocki N, Clum A, Colpaert J, Copeland A, Costa MD, Dore J, Floudas D, Gay G, Girlanda M, Henrissat B, Herrmann S, Hess J, Hogberg N, Johansson T, Khouja HR, LaButti K, Lahrmann U, Levasseur A, Lindquist EA, Lipzen A, Marmeisse R, Martino E, Murat C, Ngan CY, Nehls U, Plett JM, Pringle A, Ohm RA, Perotto S, Peter M, …
[79] Lutzoni, F. and Miadlikowska, J 2009. Lichens. Quick Guide. Current Biology 19;R502-R503
[80] William et al. Saprotrophic and mycoparasitic components of aggressiveness of Trichoderma harzianum groups toward the commercial mushroom Agaricus bisporus. Appl Environ Microbiol. 2003 Jul;69(7):4192-9.
[81] Berka RM, et al. 2011. Comparative genomic analysis of the thermophilic biomass-degrading fungi Myceliophthora thermophila and Thielavia terrestris. Nat Biotechnol. 29(10):922–927.
[82] Dighton, J., Thomas, E.D. & Latter, P.M. Biol Fert Soils (1987) 4: 145. https://doi.org/10.1007/BF00256988
[83] Ng KP, Chan CL, Yew SM, et al. Identification and characterization of Daldinia eschscholtzii isolated from skin scrapings, nails, and blood. Carter D, ed. PeerJ. 2016;4:e2637. doi:10.7717/peerj.2637.
[84] Weiguo Hou, Bin Lian, Hailiang Dong, Hongchen Jiang, Xingliang Wu, Distinguishing ectomycorrhizal and saprophytic fungi using carbon and nitrogen isotopic compositions, Geoscience Frontiers, Volume 3, Issue 3, 2012, Pages 351-356,
[85] Ray, P. & Craven, K.D. World J Microbiol Biotechnol (2016) 32: 16. https://doi.org/10.1007/s11274-015-1970-7
[86] Wolfe BE, Kuo M, Pringle A. Amanita thiersii is a saprotrophic fungus expanding its range in the United States. Mycologia. 2012 Jan-Feb;104(1):22-33. doi: 10.3852/11-056. Epub 2011 Sep 13.
[87] Gaskell J, Kersten P, Larrondo LF, Canessa P, Martinez D, Hibbett D, Schmoll M, Kubicek CP, Martinez AT, Yadav J, Master E, Magnuson JK, Yaver D, Berka R, Lail K, Chen C, LaButti K, Nolan M, Lipzen A, Aerts A, Riley R, Barry K, Henrissat B, Blanchette R, Grigoriev IV, Cullen D Draft genome sequence of a monokaryotic model brown-rot fungus Postia (Rhodonia) placenta SB12. Genom Data. 2017 Aug…
[88] Y. Zhang, C.L. Schoch, J. Fournier, P.W. Crous, J. de Gruyter, J.H.C. Woudenberg, K. Hirayama, K. Tanaka, S.B. Pointing, J.W. Spatafora, K.D. Hyde, Multi-locus phylogeny of Pleosporales: a taxonomic, ecological and evolutionary re-evaluation, Studies in Mycology, Volume 64, 2009, Pages 85-102,
[89] Ellis M. B., Ellis P. J. (1997). Microfungi on land plants. An identification Handbook. The Richmond Publishing Co. Ltd., England
[90] Riley R, Salamov AA, Brown DW, Nagy LG, Floudas D, Held BW, Levasseur A, Lombard V, Morin E, Otillar R, Lindquist EA, Sun H, LaButti KM, Schmutz J, Jabbour D, Luo H, Baker SE, Pisabarro AG, Walton JD, Blanchette RA, Henrissat B, Martin F, Cullen D, Hibbett DS, Grigoriev IV Extensive sampling of basidiomycete genomes demonstrates inadequacy of the white-rot/brown-rot paradigm for wood decay f…
[91] Shearer C.A. & Crane J.L. (1980). Taxonomy of two cleistothecial Ascomycetes with papilionaceous ascospores. Trans. Br. Mycol. Soc. 75: 193 – 200.
[92] McIlvaine, Charles; Macadam, Robert K. (1973). One Thousand American Fungi. New York: Dover.
[93] Chang Y, Wang S, Sekimoto S, Aerts AL, Choi C, Clum A, LaButti KM, Lindquist EA, Yee Ngan C, Ohm RA, Salamov AA, Grigoriev IV, Spatafora JW, Berbee ML Phylogenomic Analyses Indicate that Early Fungi Evolved Digesting Cell Walls of Algal Ancestors of Land Plants. Genome Biol Evol. 2015 May 14;7(6):1590-601. doi: 10.1093/gbe/evv090.
[94] Gottel, N. R. et al. Distinct Microbial Communities within the Endosphere and Rhizosphere of Populus deltoides Roots across Contrasting Soil Types. Applied and Environmental Microbiology 77, 5934-5944 (2011).
[95] Grand LF. (1968). "Conifer associated and mycorrhizal syntheses of some Pacific Northwest Suillus species". Forest Science. 14 (3): 304–12.
[96] Marvanová L, Bandoni RJ. 1987. Naiadella fluitans gen. et sp. nov.: a conidial basidiomycete. Mycologia 79: 578–586.
[97] Camino LP, Idnurm A, Cerdá-Olmedo E. Diversity, ecology, and evolution in Phycomyces. Fungal Biol. 2015 Nov;119(11):1007-1021.
[98] Grelet GA. et al. 2010. New insights into the mycorrhizal Rhizoscyphus ericae aggregate: spatial structure and co-colonization of ectomycorrhizal and ericoid roots. New Phytologist 188(1): 210-222
[99] Roger Phillips (2006). Mushrooms. Pan MacMillan. ISBN 0-330-44237-6.
[100] Deshmukh, S.K.; Rai, M.K. (2005). Biodiversity of fungi : their role in human life. Enfield, NH: Science Publishers. p. 460. ISBN 1578083680.
[101] Chaverri P, Salgado C, Hirooka Y, Rossman AY, Samuels GJ (2011) Delimitation of Neonectria and Cylindrocarpon (Nectriaceae, Hypocreales, Ascomycota) and related genera with Cylindrocarpon-like anamorphs. Studies in Mycology: 57-78.
[102] Knapp DG, Nemeth JB, Barry K, Hainaut M, Henrissat B, Johnson J, Kuo A, Lim JHP, Lipzen A, Nolan M, Ohm RA, Tamas L, Grigoriev IV, Spatafora JW, Nagy LG, Kovacs GM Comparative genomics provides insights into the lifestyle and reveals functional heterogeneity of dark septate endophytic fungi. Sci Rep. 2018 Apr 20;8(1):6321. doi: 10.1038/s41598-018-24686-4.
[103] Haitjema CH, Gilmore SP, Henske JK, Solomon KV, de Groot R, Kuo A, Mondo SJ, Salamov AA, LaButti K, Zhao Z, Chiniquy J, Barry K, Brewer HM, Purvine SO, Wright AT, Hainaut M, Boxma B, van Alen T, Hackstein JHP, Henrissat B, Baker SE, Grigoriev IV, O'Malley MA A parts list for fungal cellulosomes revealed by comparative genomics. Nat Microbiol. 2017 May 30;2:17087. doi: 10.1038/nmicrobiol.201…
[104] Boddy L, Rayner ADM. (1982). "Ecological roles of Basidiomycetes forming decay communities in attached oak branches". New Phytologist. 93 (1): 77–88.
[105] Hambleton S. & Sigler L. 2005. Meliniomyces, a new anamorph genus for root-associated fungi with phylogenetic affinities to Rhizoscyphus ericae ( Hymenoscyphus ericae), Leotiomycetes. Studies in Mycology 53: 1-27.
[106] Tisserant E, Malbreil M, Kuo A, Kohler A, Symeonidi A, Balestrini R, Charron P, Duensing N, Frei dit Frey N, Gianinazzi-Pearson V, Gilbert LB, Handa Y, Herr JR, Hijri M, Koul R, Kawaguchi M, Krajinski F, Lammers PJ, Masclaux FG, Murat C, Morin E, Ndikumana S, Pagni M, Petitpierre D, Requena N, Rosikiewicz P, Riley R, Saito K, San Clemente H, Shapiro H, van Tuinen D, Becard G, Bonfante P, Pa…
[107] Matsuura, K. Termite-egg mimicry by a sclerotium-forming fungus. Proc Biol Sci 273, 1203-1209, doi:10.1098/rspb.2005.3434 (2006).
[108] Youssef NH, Couger MB, Struchtemeyer CG, Liggenstoffer AS, Prade RA, Najar FZ, Atiyeh HK, Wilkins MR, Elshahed MS The genome of the anaerobic fungus Orpinomyces sp. strain C1A reveals the unique evolutionary history of a remarkable plant biomass degrader. Appl Environ Microbiol. 2013 Aug;79(15):4620-34. doi: 10.1128/AEM.00821-13. Epub 2013 May 24
[109] Walbert, K., et al., Ectomycorrhizal species associated with Pinus radiata in New Zealand including novel associations determined by molecular analysis. Mycorrhiza, 2010. 20(3): p. 209-215.
