# Supplementary material for: FGMP: assessing fungal genome completeness
Source: BMC Bioinformatics. 2019 Apr 15;20:184. doi: 10.1186/s12859-019-2782-9 (PMC6466665; doi:10.1186/s12859-019-2782-9)
Supplement: Supplementary file 6 — Genome characteristics, completeness estimates and run times of 90 fungal genomes. (XLSX 16 kb) [file 12859_2019_2782_MOESM6_ESM.xlsx]

## Sheet: genome_stats_v3
SpeciesTag	AS_VER	SequencingCode	Gsize	coverage	N50	FGfUCES	FGProt	FGMULTICOPY	FGRUNTIMES_6cpus_V2_h	cegma	buscoFun
Howe	V2	code_5	49.9	70	153.7	83.9	97.6	33	3.59	99.19	99.6
Gize	V2	code_3	72.9	30	8033.9	96.8	91.9	33	3.55	97.58	99.3
Maory	V2	code_3	40.9	7	6606	90.3	91.6	33	3	98.79	99.4
Meani	V2	code_4	41.6	147.33	4491.7	90.3	94.1	33	2.8	98.99	99.6
Maory	V1	code_1	39.4	7	174	93.5	97.3	33	2.65	97.98	99.4
Nesub	V2	code_3	35.7	30	85.3	87.1	96.1	33	2.57	97.78	99.4
Epfe	V1	code_4	30.6	31	63	90.3	97.3	33	2.56	98.5	99.5
Nepan	V2	code_3	38.3	25	82.8	90.3	96.1	33	2.54	92.74	98.5
Meani	V1	code_3	39	100	144.5	90.3	97	33	2.48	98.58	99.7
Fopin	V2	code_4	41.6	85.9	367	61.3	91.4	33	2.42	97.7	96.2
Neter	V2	code_3	39.3	19	66.3	90.3	94.6	33	2.37	96.57	98.8
Epfe	V2	code_4	20.8	27.8	268.5	67.7	83.6	33	2.16	80.4	80
Palut	V1	code_1	32.5	8	84.2	90.3	96.8	33	2.15	98.18	99.1
Pb03	V1	code_1	28.8	8.9	114.9	93.5	96.3	33	2.12	96.77	98.7
Grcla	V2	code_4	29.7	64	1996.7	87.1	95.8	33	2.12	99.19	99.5
Palut	V2	code_3	32.9	148	1028.4	90.3	96.8	33	2.12	98.38	99.4
Fopin	V1	code_4	42	58	89.6	64.5	91.4	33	2.07	97.5	95.5
Kwhe	V1	code_3	25.4	30	385.7	74.2	88.2	33	2.05	96.9	94.8
Pb03	V2	code_3	29	150	1882.3	93.5	96.3	33	2.05	96.97	99.1
Hitho	V1	code_3	35.1	137	188.6	93.5	97.1	33	2.03	98.38	99.6
Hitho	V2	code_3	35.1	137	188.6	93.5	97.1	33	2.02	98.38	99.6
Pbras	V2	code_3	29.9	9.8	2149.5	90.3	96.5	33	1.89	98.38	99.1
Gize	V1	code_3	36	30	146.5	90.3	97.3	33	1.85	98.58	99.7
Pbras	V1	code_1	29.4	9.8	109.6	90.3	95.6	33	1.85	98.58	99.1
Kwma	V1	code_3	22.5	44	521.7	71	89.5	33	1.76	97.3	95
Fups	V1	code_3	36.9	180	186.3	93.5	97.3	33	1.74	99.39	99.8
Fups	V2	code_4	36.3	180	8840.9	90.3	85.2	33	1.74	98.99	99.9
Grcla	V1	code_4	30.5	50	31.8	87.1	95.4	33	1.64	97.38	99
Nada	V1	code_2	13.5	20	1184.4	96.8	90.9	33	1.55	99.5	99.4
Howe	V1	code_3	51.6	70	9.2	80.6	97.3	33	1.53	85.48	97.4
Kwma	V2	code_3	18.4	44	1300.9	54.8	80.1	33	1.51	80.24	81
Nada	V2	code_2	13.5	20	1230	96.8	90.9	33	1.49	99.5	99.4
Saico	V2	code_3	14.1	100	238.7	93.5	96.8	33	1.43	99.6	98.4
Hopol	V2	code_5	27.3	11	25.5	80.6	86.5	33	1.35	96.17	77
Kwhe	V2	code_3	15.4	30	794.8	45.2	67.5	33	1.3	62.9	62
Klma	V1	code_3	10.8	280	1680.8	93.5	92.2	33	1.25	99.6	99.4
Hopol	V1	code_2	26.1	11	37.7	80.6	87.4	33	1.24	94.75	73
Klma	V2	code_3	10.8	280	1410.7	93.5	92.2	33	1.23	99.6	99.1
Ogpa	V2	code_2	8.8	49	1293.6	93.5	93.8	33	1.2	99.8	97.4
Neafr	V1	code_3	36	23	6.3	87.1	97.3	33	1.16	98.58	98.7
Ogpa	V1	code_4	8.8	40	922.8	93.5	93.9	33	1.15	99.8	97.5
Sace	V2	code_3	11.2	202	882.5	90.3	92.6	33	1.13	98.59	99.3
Sacbo	V2	code_4	11.4	308	880	83.9	91.7	33	1.1	98.39	98.6
Sjap	V2	code_4	11.7	47	3866.9	96.8	93.9	33	1.1	98.39	91.5
Scry	V2	code_2	11.5	51	1386.7	96.8	94.6	33	1.08	100	92.3
Nesub	V1	code_3	35.4	30	3.2	87.1	97	33	1.07	83.47	97.7
Sacbo	V1	code_4	11.6	308	32.8	87.1	92.6	33	1.03	98.39	99.1
Smik	V2	code_un	11.4	1	20	96.8	92.9	33	0.97	100	99.5
Neter	V1	code_3	39	19	1.9	87.1	96	33	0.95	67.54	92.9
Sace	V1	code_3	11.5	180	19.6	87.1	92.9	33	0.95	98.58	98.9
Havin	V1	code_3	12	212	80.9	71	88.9	33	0.94	97.58	95.3
Scry	V1	code_2	11.3	53.15	76	90.3	94.6	33	0.93	99.8	92
Soct	V1	code_4	11.2	11.79	1151.4	96.8	95.1	33	0.93	100	92.3
Havin	V2	code_3	11.3	212	83.1	77.4	89	33	0.93	98.18	95.9
Sjap	V1	code_4	11	10.41	131	96.8	93.6	33	0.91	97.58	90.7
Calb	V2	code_un	28.6	10.9	2231.8	90.3	93.8	33	0.89	99.39	92.6
Coim	V2	code_1	29	14	4323.9	90.3	96.8	33	0.86	99.59	99.4
Sakud	V2	code_1	11.1	3.4	11.2	90.3	88.7	33	0.84	89.7	92.1
Sakud	V1	code_1	11.1	3	11.1	90.3	88.5	33	0.82	88.9	92.2
Neafr	V2	code_3	36	23	159.7	87.1	97	33	0.76	98.58	99.8
Anid	V1	code_un	29.8	0	3704.8	87.1	97.8	33	0.75	99.39	99.6
Dekbr1	V1	code_un	13.36	127.5	1789.7	87.1	91.1	33	0.75	97.98	93
Anid	V2	code_un	29.7	0	2478.5	87.1	97	33	0.7	98.38	98.3
Calg	V2	code_un	12.3	8	1100.3	93.5	91.7	33	0.7	100	99.1
Saico	V1	code_2	12.9	7.32	2.3	74.2	92.7	33	0.69	72.58	85
Smik	V1	code_un	10.7	1	6.3	93.5	86.8	33	0.67	81.6	89
Clame	V2	code_3	36.6	1023	1591.8	83.9	97.6	33	0.65	99.39	98.5
Dekbr1	V2	code_un	13.38	127.5	1792.7	87.1	91.4	33	0.58	98.18	94.4
Aory	V1	code_4	36.5	120	395.5	93.5	98.3	33	0.56	98.18	99
Clasp	V2	code_3	26.6	98	969.6	87.1	96.6	33	0.54	99.5	99.4
Aory	V2	code_4	36.5	120	395.5	93.5	98.3	33	0.53	98.18	98.9
Calg	V1	code_1	12.3	8	1089.4	87.1	91.7	33	0.52	100	99.1
Asgo	V2	code_un	9.1	0	1519.1	90.3	92.4	33	0.5	99.6	98.6
Asgo	V1	code_1	8.7	0	1476.5	90.3	92.2	33	0.49	99.39	98.5
Bofu	V2	code_3	41.1	65	969.8	93.5	98.1	33	0.49	99.19	99.8
Clro	V1	code_3	54.8	150	99.6	93.5	97.8	33	0.48	98.9	99.4
Clro	V2	code_3	55.4	150	569.4	93.5	97.6	33	0.43	98.9	99.6
Coim	V1	code_1	28.9	14	763.3	90.3	96.8	33	0.42	99.19	99.4
Clame	V1	code_3	35.3	1023	102.7	83.9	97.8	33	0.41	98.99	98
Clasp	V1	code_3	26.1	50	2.8	77.4	96.3	33	0.41	81.8	95.4
Bofu	V1	code_1	38.8	4.5	16.4	87.1	96.8	33	0.4	92.9	95.9
Calb	V1	code_un	14.9	10.9	13.1	90.3	90.9	33	0.4	95.56	96.4
Cfim	V2	code_2	23.5	27	29.5	71	91.9	33	0.4	88.7	92
Cfim	V1	code_2	29.3	20	25.2	87.1	96.5	33	0.39	97.7	99.6
Blgra	V2	code_4	118.7	140	2030.3	83.9	96.5	33	0.39	97.5	95.4
Blgra	V1	code_1	102.9	5	6.1	77.4	92.2	33	0.37	81.65	88
Cneo	V2	code_3	18.9	30	1422.4	80.6	89.7	33	0.35	97.58	93.1
Cgat	V2	code_1	18.3	6	1333.1	80.6	90.4	33	0.32	97.38	93
Cneo	V1	code_3	19.2	12.5	227	77.4	89.5	33	0.25	97.5	99.3
Cgat	V1	code_1	17.1	6	44.5	74.2	89.4	33	0.22	94.4	90
